# Supplementary material for: Designing an Additively Manufactured Ti-Al-Fe Alloy with a Wide Process Window
Source: Materials (Basel). 2025 Oct 31;18(21):4986. doi: 10.3390/ma18214986 (PMC12608022; doi:10.3390/ma18214986)
Supplement: Supplementary file 1 [file materials-18-04986-s001.zip]

Archive with 1 entries (1 files):
- materials-3956960-supplementary.pdf
